# Supplementary material for: Efficacy of Two Moroccan Cistus Species Extracts against Acne Vulgaris: Phytochemical Profile, Antioxidant, Anti-Inflammatory and Antimicrobial Activities
Source: Molecules. 2023 Mar 20;28(6):2797. doi: 10.3390/molecules28062797 (PMC10054591; doi:10.3390/molecules28062797)
Supplement: Supplementary file 1 [file molecules-28-02797-s001.zip]

Archive with 1 entries (1 files):
- molecules-2283495-supplementary.pdf
